# Supplementary material for: Placental extracellular vesicles express active dipeptidyl peptidase IV; levels are increased in gestational diabetes mellitus
Source: J Extracell Vesicles. 2019 May 23;8(1):1617000. doi: 10.1080/20013078.2019.1617000 (PMC6534242; doi:10.1080/20013078.2019.1617000)
Supplement: Supplemental Material [file ZJEV_A_1617000_SM1600.zip]

Archive with 2 entries (2 files):
- Supplemental data.docx
- Supplementary_Figures_after_revision_DPPIV.pptx
